# Supplementary material for: A Comparative Evaluation of Three Diagnostic Assays for the Detection of Human Monkeypox
Source: Viruses. 2024 Aug 12;16(8):1286. doi: 10.3390/v16081286 (PMC11360518; doi:10.3390/v16081286)
Supplement: Supplementary file 1 [file viruses-16-01286-s001.zip]

Archive with 1 entries (1 files):
- viruses-3112615-supplementary.pdf
